# Supplementary material for: HDAC4 Levels Control Sensibility toward Cisplatin in Gastric Cancer via the p53-p73/BIK Pathway
Source: Cancers (Basel). 2019 Nov 7;11(11):1747. doi: 10.3390/cancers11111747 (PMC6896094; doi:10.3390/cancers11111747)
Supplement: Supplementary file 1 [file cancers-11-01747-s001.zip]

Archive with 5 entries (4 files):
- Supplementary Figures Revision.pdf
- __MACOSX/
- __MACOSX/._Supplementary Figures Revision.pdf
- Supplementary Files.pdf
- __MACOSX/._Supplementary Files.pdf
